# Supplementary material for: Morphological Evidence Supports the Taxonomic Reinstatement of the Endemic Chinese Species Iris pandurata (Iridaceae) by Segregation from I. tigridia
Source: Plants (Basel). 2024 Dec 5;13(23):3418. doi: 10.3390/plants13233418 (PMC11644363; doi:10.3390/plants13233418)
Supplement: Supplementary file 1 [file plants-13-03418-s001.zip › Table S1.xlsx]

## Sheet: Лист1
Iris pandurata																													Iris tigridia
2	6	11	12	13	22	23	26	27	35	36	42	43																	2	6	11	12	13	16	22	24	26	27	35	36	42	43
7	0.3	16	0.3	11	4.5	5.5	5	1.5	2.4	1	4	2.2																	3.5	0.26	10	0.2	3.5	3	3.5	0.7	3.5	2	3.5	1.1	3.97	2.92
3	0.2	17	0.2	8	5	5.2	4.5	2	2.4	2	4.3	2																	2.5	0.32	15	0.3	4.5	4	3.8	0.4	3.5	1.5	3	1.1	3.91	2.88
3.5	0.3	19	0.15	12	4	4.5	5	1.5	3	1.5	4.5	2.3																	2.5	0.3	13	0.25	4	4.5	4.5	0.5	4	1.5	3	1.3	3.93	2.53
2.5	0.3	21	0.2	14	4	5.5	5	2	3	1.2	4.3	2.6																	2	0.41	13	0.25	2.5	7	3.5	0.2	5	1.5	2.5	1.3	4.24	2.69
5	0.3	24	0.2	4	4.5	6.2	5	3	2.5	1.7	4	2.4																	4.5	0.44	10.5	0.2	4.5	8	3.5	0.3	6	2	2	1.1	4	2.54
4	0.3	28	0.2	4.5	4.5	5	4.5	2.5	3.7	1.8	4.4	2.2																	4	0.27	9.5	0.2	3.5	7	3.7	0.1	6	2.5	2.2	1.6	3.83	2.95
3	0.2	25	0.3	10	4	5	5.5	3.5	2.5	2	4.3	2.3																	3	0.32	11	0.15	4	7.5	3.3	0.1	5.5	2	2.3	1.3	3.95	2.93
4.5	0.3	19	0.2	10.5	4	5.5	5.5	2.5	3.5	1.4	4.1	2.8																	5	0.15	11	0.3	3.5	7.3	3.5	0.2	4.5	1.5	2.5	1.3	3.88	2.74
4	0.2	23	0.1	8	4.5	5.2	4.5	2.5	3.2	1.6	4.2	2.4																	3	0.15	12	0.25	2.7	6.5	3.5	0.15	6		2	1.1	4.43	2.86
3.8	0.2	14	0.1	4.5	4.5	5.5	4.5	2.5	3	1.6	4.3	2																	5	0.34	11.5	0.2	3.2	6.1	3.4	0.15	5.5		2	1.2	4.3	2.64
3.5	0.2	21	0.15	6	6	5.8	4.5	2.2	3	1.3	4	2.1																		0.3	10.6	0.3	4.5	6.3	3.8	0.15	4		2.5	1.4	4.16	2.88
2.5	0.3	15	0.2	7	5.5	5.6	3.5	2	3	1.2	3.4	2.3																		0.24	13	0.5	7	6	3.7	0.4	3.5		3	1.6	3.24	2.58
3.5	0.3	11	0.2	5.5	4.5	6.6	6	1.5	3	1	3.8	2.4																		0.21	19.2	0.6	13	8.2	3.5	0.2	4.5		3.5	1.5	3.74	2.64
2.5	0.3	12.5	0.25	11	5		5	3	3		3.1	2																		0.17	11.5	0.45	12	4.5	4	0.2	2.5		3	1.3	3.69	2.74
3	0.3	14.5	0.2	11.5	4.3		4.5	3	3		3.7	2.2																		0.35	19	0.5	12	6.5	3.6	0.6	3		3	1.2	4.37	2.64
5.5	0.3	19	0.35	4.5	4.5		5		2.5		3.5	2.4																		0.3	25	0.3	6.5	9	3.3	0.5	4.5		2.8	1.2	4.14	2.63
4	0.3	20	0.1	3.6	4.5		5		2.5		3.2	2.5																		0.4	25.5	0.3	13	10	3.2		5		2.5	0.8	3.53	2.49
3.5	0.4	24	0.15	3.7	4.5		4				3.3	2.2																		0.36	19	0.25	12.5	5.5	3.6		3.5		3.3	1.8	4.36	2.77
3	0.2	12.7	0.2	3.6	3						3.3	2																		0.27	21	0.35	11		3.5		4		3.5	1.7	4.2	2.7
3	0.4	6	0.15	7	3.2						3.3	2.5																		0.32	13.5	0.3	12.8		3		6		2.5	0.9	4.2	2.93
2.5	0.3	36	0.15	8.5	3.5						3.2	2																		0.34	21	0.4	10.5		3.5		4.5		3.5	1.5	3.93	2.79
3	0.4	21	0.15	4.5	4.6						3.7	2																		0.36	20.5	0.2	7.5		4		5		3.5	1.6	3.8	2.42
2.5	0.3	19	0.2	5	4.5						4	2.2																		0.21	14	0.3	7.8		4.3		6		4	1.7	4.1	2.7
5	0.3	8.5	0.2	6.5	4.7						4	2.6																		0.37	19.5	0.2	3.5		4.2		4		3.3	1.9	4.04	2.91
6.5	0.3	7	0.1	5	4						3.9	2.2																		0.3	18.5	0.2	9.5		4.3		6		3.2	1.5	3.76	2.61
6	0.2	11	0.2	13	4						3.7	2.5																		0.28	20	0.2	7		4.3		4.5		3.5	1.1
2.5	0.4	21	0.2	10	5						4.2	2.4																		0.22	23	0.15	7.5		3.8		5.5		2.3	1.6
3	0.3	25	0.2	4	3.6						4.6	2.3																		0.21	21	0.2	6.5		4.5		3.5		2.8
4	0.3	14	0.2	5	3.5						3.5	2.3																		0.2	24	0.15	8.5		3.5				2.5
3	0.2	7.5	0.1	5	3.5						4.4	2.6																		0.27	23.5	0.2	11		3.2				2
3.5	0.3	11	0.2	6.5	3.4						4	2.5																		0.26	17.5	0.2	9.5		3.2				2.4
5	0.25	13	0.2	6	3						4.1	2.6																		0.28	21	0.2	12		4.2				2.5
6	0.3	12	0.15	7	5.5						3.6	2.8																		0.33	14	0.1	9		3				3
2.5	0.2	16	0.15	8	5						4	2.7																		0.3	20	0.15	12.5		2.8				3
3.5	0.3	14	0.2	4.5	5						3.8	2.3																		0.24	12.5	0.1	14.5		3.4				2.5
4.5	0.4	14	0.15	5.5	6.5						4.2	2.5																		0.31	12	0.15	4.5		4				2.4
6	0.4	25	0.25	8	6.5						4.4	2.7																		0.35	21	0.15	4.5		3.5				4.4
7	0.1	15	0.3	9	4.7						4	2.3																		0.3	16.5	0.15	20		3.8				3.5
4.5	0.15	28	0.2	7.5	5.3						4.6	2.5																		0.26	14	0.2	13		4				3.2
2.5		11	0.4	10	3.5						4	2.5																		0.25	12.5	0.2	13		3.5				3.5
3		6	0.3	4.5	4.5						4.1	2.6																		0.3	14.5	0.1	8		3.5				4.5
4.5		22	0.1	4.5	4						3.8	2.3																		0.23	12	0.15	10.5		3.5
5.5		9.5		10	3.8																									0.3	11.5	0.15	11		3.8
4		5		8.5	4.8																									0.25	19	0.2	15.5		3.8
2.8		15		14	5.8																									0.27	18	0.15	15		3.5
		11.5		16	6																									0.27	14.5	0.2	13.5		3.8
				8	4.8																									0.24	13	0.3	15		4
				3.8	5																									0.2	16.5	0.25	5.5		4.2
				31	4.8																									0.24	15.5	0.2	4		4.6
				4	4.5																									0.31	11.5	0.3	7.5		4.5
				3	4																									0.32	14.5	0.15	5		4
				3.5	3.7																									0.35	24	0.2	10		5
				6	3.7																									0.35	26	0.3	8.5		3.5
				16	3																									0.35	18.5	0.3	8
				2.5	5																									0.28	15	0.4	6.5
				9	5.7																									0.25	28	0.25	18.5
				10.5	5.6																									0.19	28	0.3	10
				12	5.4																									0.2	24.5	0.2	7
				14	6																									0.25	11.5	0.35	20
				13.5	5.5																									0.23	14	0.15	18
				12.5	5																									0.23	30	0.2	6.5
				15.5	5.4																									0.22	25	0.15
				14	5																									0.34	16	0.4
				17.5	5.2																									0.25	23	0.4
				16.5	5.5																									0.3	24	0.4
				16	5.3																									0.2	14	0.15
				17	4																									0.21	14	0.3
				17	3.7																									0.27	29	0.6
				17.5	6																									0.34		0.3
				5	4																									0.23
				4.5	3.5																									0.22
				6	3.5																									0.2
				7	3.5																									0.15
				5	4.5																									0.2
				6.5	4.2																									0.17
				5.5	5.3																									0.18
				3.5	5.7																									0.21
				4	5																									0.24
				4.5	4.5																									0.27
				18	4.2																									0.22
				23	4.8																									0.27
				20	3.7																									0.2
				14.5	3.2																									0.22
				6.5	3.3																									0.23
				7.5	3.5																									0.15
				5	4																									0.14
				12	2.5																									0.17
				13	3.7																									0.17
				3	4																									0.27
				4	4																									0.26
				1.5	4.7																									0.3
				6	3.8																									0.25
				6.5	5																									0.17
				7	3.6																									0.24
				8.5	4																									0.17
				8	3.6																									0.27
				9	4																									0.22
				5.5	3.9																									0.23
				7.5																										0.17
				6.5																										0.34
				10																										0.27
				8.5																										0.25
																														0.25
																														0.31
																														0.18
																														0.14
																														0.2
																														0.31
																														0.13
																														0.4
																														0.2
																														0.15
																														0.12
																														0.22
																														0.26
																														0.32
																														0.24
																														0.25
																														0.24
